# Supplementary material for: Self-Assembly of a Two-Dimensional Coordination Polymer Based on Silver and Lanthanide Tetrakis-Acylpyrazolonates: An Efficient New Strategy for Suppressing Ligand-to-Metal Charge Transfer Quenching of Europium Luminescence
Source: Polymers (Basel). 2023 Feb 9;15(4):867. doi: 10.3390/polym15040867 (PMC9960442; doi:10.3390/polym15040867)
Supplement: Supplementary file 1 [file polymers-15-00867-s001.zip]

Archive with 1 entries (1 files):
- polymers-2197833-supplementary.pdf
